# Supplementary material for: Relationship between Family Variables and Career Adaptability: A Meta-Analysis
Source: Behav Sci (Basel). 2024 Sep 19;14(9):840. doi: 10.3390/bs14090840 (PMC11428647; doi:10.3390/bs14090840)
Supplement: Supplementary file 1 [file behavsci-14-00840-s001.zip]

Archive with 2 entries (2 files):
- Supplementary Material S1 PRISMA 2020 Abstract Checklist..pdf
- Supplementary Material S2 PRISMA 2020 Checklist..pdf
